# Supplementary material for: Progressively exploring and assessing the prognosis of bladder urothelial cancer based on the microenvironment through the integration of multiple databases
Source: Front Mol Biosci. 2025 Nov 19;12:1702311. doi: 10.3389/fmolb.2025.1702311 (PMC12672317; doi:10.3389/fmolb.2025.1702311)
Supplement: Supplementary file 1 [file DataSheet1.zip › all raw data/Supplementary file 1.txt]

PIGs	TFs	Coefficient	pvalue	FDR
PSMB9	IRF1	0.789337052	1.11E-88	8.89E-86
APOL3	IRF1	0.776090831	6.46E-84	2.58E-81
ETV7	IRF1	0.757111159	1.24E-77	3.29E-75
BTN3A3	IRF1	0.725939409	1.76E-68	3.51E-66
CTLA4	STAT4	0.696442348	6.47E-61	1.03E-58
BTN3A1	IRF1	0.696004735	8.24E-61	1.10E-58
HLA-F	IRF1	0.669104379	1.11E-54	1.26E-52
CD3D	STAT4	0.652434539	3.37E-51	3.36E-49
CTLA4	IRF1	0.634857346	9.37E-48	8.30E-46
TBX3	FOXA1	0.625811416	4.56E-46	3.63E-44
CD3D	EOMES	0.621221551	3.11E-45	2.26E-43
ITGB7	EOMES	0.582828319	9.26E-39	6.15E-37
ACP6	GATA3	0.568513071	1.47E-36	9.01E-35
TBX3	GATA3	0.568266931	1.60E-36	9.11E-35
CD3D	IKZF1	0.566606548	2.83E-36	1.50E-34
FOXA1	KLF5	0.562976819	9.76E-36	4.86E-34
ITGB7	IKZF1	0.560803008	2.03E-35	9.53E-34
CTLA4	EOMES	0.556813542	7.71E-35	3.41E-33
IRF1	STAT4	0.553762165	2.11E-34	8.86E-33
CD3D	IRF1	0.552399862	3.30E-34	1.31E-32
PSMB9	STAT4	0.550181565	6.80E-34	2.58E-32
ZNF823	GATA3	0.546950967	1.93E-33	6.98E-32
ITGB7	STAT4	0.54455744	4.14E-33	1.44E-31
ADCY7	NR3C1	0.544071659	4.84E-33	1.61E-31
PLEKHA6	FOXA1	0.543653773	5.52E-33	1.76E-31
APOL3	STAT4	0.539003025	2.39E-32	7.33E-31
HLA-F	STAT4	0.537303079	4.06E-32	1.20E-30
APOL3	EOMES	0.530656583	3.13E-31	8.91E-30
CTLA4	IKZF1	0.530099981	3.71E-31	1.02E-29
ITGB7	FLI1	0.52954551	4.39E-31	1.17E-29
APOL6	IRF1	0.5271791	8.96E-31	2.30E-29
CBR4	FOXA1	0.525755092	1.37E-30	3.42E-29
NPAS2	PPARG	0.522401174	3.72E-30	8.99E-29
CXCL12	FLI1	0.522267465	3.87E-30	9.07E-29
RTP4	IRF1	0.520059614	7.42E-30	1.69E-28
ZNF823	PPARG	0.519654698	8.35E-30	1.85E-28
MAOA	FOXA1	0.518691897	1.11E-29	2.38E-28
BTN3A3	STAT4	0.510112847	1.31E-28	2.75E-27
ZSCAN16	GATA3	0.506339457	3.80E-28	7.76E-27
ID1	FOXA1	0.506201732	3.95E-28	7.87E-27
ADCY7	PRDM1	0.503810488	7.70E-28	1.50E-26
ITGB7	IRF1	0.500248797	2.06E-27	3.91E-26
CTLA4	FLI1	0.49930851	2.67E-27	4.94E-26
VSIG2	FOXA1	0.499035621	2.87E-27	5.21E-26
VSIG2	GATA3	0.498778877	3.08E-27	5.46E-26
CD3D	FLI1	0.495453937	7.62E-27	1.32E-25
CYP4B1	FOXA1	0.492488517	1.69E-26	2.87E-25
NPAS2	FOXA1	0.490977535	2.54E-26	4.21E-25
FOXA1	GATA3	0.484058593	1.57E-25	2.55E-24
NPAS2	GATA3	0.483068615	2.03E-25	3.24E-24
BTN3A1	STAT4	0.477746162	8.00E-25	1.25E-23
BTN3A3	EOMES	0.460382199	5.94E-23	9.11E-22
PSMB9	EOMES	0.455557056	1.88E-22	2.78E-21
SEMA4D	EOMES	0.454168896	2.62E-22	3.79E-21
IRF1	EOMES	0.447586121	1.22E-21	1.67E-20
PLEKHA6	PPARG	0.438077916	1.06E-20	1.41E-19
CHMP4C	FOXA1	0.429661012	6.80E-20	8.88E-19
BTN3A1	EOMES	0.427015475	1.21E-19	1.55E-18
ACP6	FOXA1	0.426225659	1.43E-19	1.81E-18
CBR4	KLF5	0.423533762	2.55E-19	3.17E-18
TBX3	PPARG	0.42153325	3.90E-19	4.78E-18
SEMA4D	IKZF1	0.420390429	4.97E-19	6.00E-18
ADCY7	FLI1	0.415351331	1.43E-18	1.67E-17
TBX3	KLF5	0.414055261	1.87E-18	2.16E-17
CBR4	PPARG	0.413800988	1.97E-18	2.24E-17
CTLA4	PRDM1	0.409780452	4.49E-18	5.04E-17
HLA-F	EOMES	0.405155561	1.14E-17	1.25E-16
ETV7	STAT4	0.404443728	1.32E-17	1.41E-16
MAOA	KLF5	0.404416006	1.33E-17	1.41E-16
SH2D2A	STAT4	0.403158579	1.70E-17	1.79E-16
ID1	KLF5	0.400248634	3.04E-17	3.06E-16
EMP3	GRHL2	-0.400362599	2.97E-17	3.03E-16
COL6A2	KLF5	-0.402404055	1.98E-17	2.05E-16
COL6A2	FOXA1	-0.409222624	5.03E-18	5.56E-17
ZNF823	NR3C1	-0.417514694	9.09E-19	1.08E-17
VSIG2	NR3C1	-0.442445103	3.96E-21	5.35E-20
TBX3	NR3C1	-0.449714372	7.44E-22	1.04E-20
ACP6	NR3C1	-0.450818941	5.75E-22	8.18E-21
FOXA1	NR3C1	-0.459618673	7.14E-23	1.07E-21
